# Supplementary material for: The Relationship between Sound and Amenities of Transit-Oriented Developments
Source: Int J Environ Res Public Health. 2019 Jul 7;16(13):2413. doi: 10.3390/ijerph16132413 (PMC6650841; doi:10.3390/ijerph16132413)
Supplement: Supplementary file 1 [file ijerph-16-02413-s001.zip]

Archive with 1 entries (1 files):
- ijerph-530312-supplementary.xlsx
