# Supplementary material for: The Relationship between Sound and Amenities of Transit-Oriented Developments
Source: Int J Environ Res Public Health. 2019 Jul 7;16(13):2413. doi: 10.3390/ijerph16132413 (PMC6650841; doi:10.3390/ijerph16132413)
Supplement: Supplementary file 1 [file ijerph-16-02413-s001.zip › ijerph-530312-supplementary.xlsx]

## Sheet: Sheet1
CATEGORY	STATION	LEVEL I VARIABLES														LEVEL II VARIABLES									CLUSTER
		Sound Pressure Level (dBA)	Shelters	Trash Recepacles	TVM	Message Board	Crewroom	Bike Lockers	Restrooms	Bus Bays	Windscreens	Seating	Facility type	Parking lot adjacent to station (Number)	Total Ridership (Number)	Neighborhood Amenity (Number)	Street Density (Mile)	Grid (1/0)	Jobs	Population	Activity density (Jobs + Population /2)	Speed Limit (mph)	Walkscore (0-100)	Street density	Activity density	Land Use density	Total
NON-TOD STATIONS	UNT Dallas Station	59.6	4	8	2	2	1	0	2	4	6	46	1	474	297	3	4.20675	0	0	7179	3589.5	35	0	0.04	0.0357137	0.0217391	0.0974528
	Belt Line Station	79.8	2	8	4	2	1	0	2	8	14	28	1	597	1192	5	14.9521	0	0	433	216.5	30	4	0.05	0	0.0652174	0.115217
	DFW Airport North Station	71.2	0	12	4	2	1	0	2	0	12	12	1	0	238	7	15.6367	0	0	2537	1268.5	30	23	0	0.0111387	0.108696	0.119834
	North Lake College Station	66.9	0	10	2	2	0	0	0	5	14	28	1	194	1369	4	11.3741	0	0	9080	4540	35	32	0.055	0.0457777	0.0434783	0.144256
	LAWNVIEW STATION	63.6	6	9	2	2	1	2	1	6	3	48	1	370	1980	3	9.38861	0	10	6027	3023.5	45	12	0.11	0.0297208	0.0217391	0.16146
	University of Dallas Station	72.3	2	12	2	3	0	0	0	4	14	28	1	0	377	5	18.7005	0	0	3847	1923.5	30	22	0.09	0.0180739	0.0652174	0.173291
	Irving Convention Center Station	69.7	2	6	2	2	0	0	0	1	14	28	2	0	546	5	0	0	0	11093	5546.5	30	41	0.07	0.0564347	0.0652174	0.191652
	Camp Wisdom Station	59.3	0	20	2	2	1	0	2	5	14	78	1	300	124	6	10.3126	0	0	6182	3091	25	10	0.08	0.0290379	0.0869565	0.195994
	WHITE ROCK RAIL STATION	70.5	6	15	3	2	0	6	0	5	10	20	1	496	1177	5	13.5769	0	423	7435	4140.5	40	18	0.09	0.0415478	0.0652174	0.196765
	CentrePort/DFW Airport Station	61.9	0	12	4	2	1	0	2	0	12	12	1	1001	1430	6	13.7488	0	2828	11177	8416.5	60	30	0.025	0.0868226	0.0869565	0.198779
	LAKE JUNE STATION	71.8	0	6	2	2	0	2	2	6	6	48	1	434	1905	2	19.4394	0	273	10600	5573	40	36	0.18	0.0567152	0	0.236715
	LBJ / CENTRAL STATION	62.3	1	12	2	2	1	2	1	5	17	21	1	553	2377	5	31.2943	0	1773	7674	5610	30	52	0.115	0.057107	0.0652174	0.237324
	LEDBETTER STATION	63.3	1	15	3	2	1	2	4	6	10	61	1	399	4539	5	17.1633	0	232	8728	4596	35	65	0.15	0.0463707	0.0652174	0.261588
	Trinity Mills Station	70.3	4	6	3	2	0	5	0	7	12	36	1	495	2217	6	24.9227	0	2428	3423	4139.5	25	26	0.08	0.096426	0.0869565	0.263383
	Arapaho Center Station	72.8	0	26	3	2	0	0	4	10	13	52	1	0	1813	7	21.8305	0	4602	8195	8699.5	40	45	0.125	0.034872	0.108696	0.268568
	Forest/Jupiter Station	63.1	5	11	2	2	0	4	0	5	6	32	1	570	1757	4	11.852	0	2737	12960	9217	25	65	0.14	0.099126	0.0434783	0.282604
	8th & Corinth Station	61.8	0	11	2	2	0	2	0	3	10	28	1	199	3339	5	23.158	0	279	4543	2550.5	25	29	0.2	0.0247127	0.0652174	0.28993
	Downtown Rowlett Station	62.6	4	4	4	2	1	3	2	7	8	32	1	750	2175	8	17.6625	0	0	8376	4188	30	56	0.15	0.0400919	0.130435	0.320527
	HATCHER STATION	62.9	1	10	2	2	0	2	0	4	6	52	1	0	1292	2	20.027	0	272	7733	4138.5	25	61	0.255	0.0670228	0	0.322023
	North Carrollton/Frankford Station	66.1	0	3	2	2	1	4	2	8	6	24	1	1677	2180	12	13.8159	0	0	13517	6758.5	25	12	0.05	0.0692675	0.217391	0.336659
	Farmers Branch Station	70.6	4	8	2	2	0	4	0	5	12	24	1	300	1361	9	22.5759	0	3476	4031	5491.5	40	67	0.15	0.0420507	0.152174	0.344225
	FOREST LN STATION	63.2	5	11	2	2	0	4	0	5	6	32	2	279	4069	7	21.4958	0	2880	12213	8986.5	25	41	0.155	0.0928578	0.108696	0.356553
	VA MEDICAL CENTER STATION	69.6	0	4	2	2	0	0	0	0	4	16	1	0	1211	6	19.6124	1	375	8183	4466.5	25	64	0.24	0.0449995	0.0869565	0.371956
	BUCKNER STATION	70.2	7	4	4	2	1	2	2	7	3	48	1	499	2967	9	19.5558	0	1694	15769	9578.5	35	29	0.14	0.0952983	0.152174	0.387472
	LBJ / SKILLMAN STATION	80.6	6	14	4	2	1	2	1	6	10	20	1	654	2639	11	20.5584	0	4758	16891	13203.5	35	56	0.1	0.120683	0.195652	0.416336
	BACHMAN STATION	79.6	6	10	4	4	0	2	1	6	12	24	1	458	4227	8	17.0994	0	1927	15215	9534.5	35	49	0.215	0.0729362	0.130435	0.418371
	TYLER VERNON STATION	62	0	8	2	2	0	2	0	2	10	20	1	18	583	4	19.5759	1	111	12449	6335.5	25	45	0.35	0.0647887	0.0434783	0.458267
	CORINTH RAIL STATION	62	0	11	2	2	0	2	0	3	10	28	1	199	1153	10	23.158	0	279	4543	2550.5	25	83	0.295	0.0247127	0.173913	0.493626
	BURBANK STATION	69.8	2	8	2	2	0	0	0	2	12	24	1	0	938	13	10.5406	0	9471	4564	11753	35	16	0.145	0.12215	0.23913	0.50628
	HAMPTON STATION	61.3	0	12	3	2	1	2	2	4	9	38	1	455	1759	8	19.9054	1	540	13924	7502	25	58	0.325	0.0771397	0.130435	0.532575
	Dallas Zoo STATION	67.1	4	9	2	2	0	2	0	6	10	20	1	7	1454	12	29.3889	0	693	8139	4762.5	35	42	0.27	0.0481336	0.217391	0.535525
	MLK STATION	61.8	0	7	2	2	0	2	0	7	8	48	1	200	2499	13	28.4572	1	1039	5039	3558.5	25	70	0.275	0.0353855	0.23913	0.549516
	LAKE HIGHLANDS RAIL STATION	63.6	4	16	2	2	0	1	0	4	14	56	1	68	1021	15	18.8412	0	492	11314	6149	25	55	0.21	0.062814	0.282609	0.555423
	Galatyn Park Station	81.1	1	14	2	2	0	0	0	1	13	18	1	0	735	16	21.0597	0	7902	6712	11258	40	38	0.22	0.0490336	0.304348	0.573381
	ILLINOIS TC/STATION	60.2	2	14	2	2	0	2	2	8	10	56	1	356	2079	7	21.3534	1	137	7754	4014	25	43	0.445	0.0402084	0.108696	0.593904
	Downtown Carrollton Station	73.6	0	6	2	2	0	2	0	5	8	20	2	251	1454	16	19.3559	1	2377	7276	6015	25	65	0.23	0.0613952	0.304348	0.595743
	MORRELL STATION	60.3	0	4	2	2	0	2	0	2	10	38	1	0	916	11	30.8599	1	362	6555	3639.5	25	39	0.385	0.0362431	0.195652	0.616895
	Spring Valley Station	72.9	6	12	3	4	0	4	0	6	12	12	2	404	2439	16	20.4337	0	12690	7866	16623	30	63	0.155	0.173714	0.304348	0.633062
	WALNUT HILL/DENTON STATION	75.2	0	6	2	2	0	2	0	5	8	24	2	269	894	19	27.9123	0	18238	11759	24117.5	25	47	0.185	0.0881249	0.369565	0.64269
	CityLine/Bush Station	74.6	4	4	4	2	0	0	0	4	12	20	1	1193	1951	18	25.4871	0	2327	8439	6546.5	40	31	0.255	0.0415266	0.347826	0.644353
	Downtown Garland Station	63.9	0	6	5	2	1	2	2	0	6	44	1	88	3070	15	18.2802	0	3026	8931	7491.5	35	51	0.285	0.0770286	0.282609	0.644637
	KIEST STATION	66.4	2	7	2	2	0	0	0	2	4	16	1	154	2020	11	20.6299	1	753	11988	6747	35	65	0.405	0.0691457	0.195652	0.669798
	Downtown Irving/Heritage Crossing Station	63.7	0	8	2	2	0	0	2	0	4	24	1	406	1320	19	15.3166	0	0	14229	7114.5	30	75	0.3	0.0730368	0.369565	0.742602
	PARKLAND / Southwestern Medical DistrictSTATION	72.6	12	16	3	4	0	2	1	10	12	24	2	0	4245	7	32.4356	1	29040	20457	39268.5	25	62	0.225	0.413487	0.108696	0.747183
	FAIR PARK STATION	73.4	4	8	2	2	0	2	0	1	0	60	1	0	3528	18	33.7915	0	2147	8845	6569.5	48	65	0.335	0.0672663	0.347826	0.750092
TOD STATIONS	LOVERS STATION	72	3	14	2	2	0	1	0	3	12	20	1	0	3296	16	28.7321	1	9401	14107	16454.5	25	74	0.295	0.17193	0.304348	0.771278
	ROYAL LANE STATION	73.1	3	6	2	2	0	4	0	5	12	24	2	221	1317	25	12.874	0	6747	9621	11557.5	25	72	0.16	0.12008	0.5	0.78008
	Parker Road Station	74.4	0	16	6	2	2	12	6	12	4	28	1	2020	5841	30	23.782	0	4839	12141	10909.5	45	56	0.115	0.0602146	0.608696	0.78391
	Downtown Denton Transit Center	62.1	2	3	2	1	0	0	0	0	4	0	1	63	744	18	17.0172	1	5651	9036	10169	25	75	0.34	0.105378	0.347826	0.793204
	INWOOD/LOVE FIELD STATION	82.4	0	8	3	2	0	2	0	6	8	20	2	385	2912	25	19.5653	1	3589	13067	10122.5	35	76	0.235	0.104886	0.5	0.839886
	WALNUT HILL STATION	75.2	0	6	2	2	0	2	0	5	8	24	2	170	2053	33	12.3073	0	7162	8905	11614.5	25	70	0.1	0.137508	0.673913	0.911421
	WESTMORELAND STATION	62.5	5	17	3	2	1	4	4	6	10	28	1	672	4330	24	15.3725	0	1386	14307	8539.5	25	62	0.185	0.253067	0.478261	0.916327
	MARKET CENTER STATION	79.3	1	10	2	2	0	2	0	5	12	24	1	238	365	26	23.4944	1	5832	19269	15466.5	35	73	0.265	0.161469	0.521739	0.948208
	CONVENTION CENTER STATION	69.9	0	6	3	1	1	0	0	3	0	18	1	8	1971	12	95.447	1	7176	16077	15214.5	25	66	0.58	0.158801	0.217391	0.956192
	CEDARS STATION	63.5	0	8	2	2	0	2	0	3	14	39	1	11	1443	24	35.982	0	1854	15192	9450	25	78	0.39	0.0977654	0.478261	0.966026
	Downtown Plano Station	63.2	4	13	3	2	0	3	0	4	12	20	1	0	1303	26	21.9439	1	5517	7905	9469.5	30	86	0.365	0.0979718	0.521739	0.984711
	VICTORY STATION	77.4	0	24	4	6	1	0	1	0	0	84	1	0	4923	22	53.4952	1	10425	18206	19528	25	81	0.375	0.204472	0.434783	1.01426
	PARK LANE STATION	81.2	4	13	4	4	0	2	0	4	12	20	2	320	5921	39	28.5074	0	12225	16311	20380.5	40	85	0.17	0.213499	0.804348	1.18785
	BAYLOR STATION	62.7	6	13	2	2	0	2	0	0	24	60	1	0	1737	27	68.5554	0	18810	7894	22757	35	86	0.415	0.238661	0.543478	1.19714
	DEEP ELLUM STATION	72.9	0	5	2	2	0	0	0	0	6	21	1	0	1153	13	115.085	1	24217	11278	29856	25	87	0.68	0.313826	0.23913	1.23296
	MOCKINGBIRD STATION	74.8	6	12	4	4	0	8	0	6	6	24	1	712	7412	48	26.1527	1	7306	13789	14200.5	25	83	0.275	0.148064	1	1.42306
	UNION STATION	70.7	0	7	4	3	1	0	0	0	0	42	1	0	4511	18	107.752	1	32941	16430	41156	35	78	0.66	0.433472	0.347826	1.4413
	CITY PLACE STATION	78.5	3	17	3	4	0	1	1	3	0	24	2	0	5105	47	27.8755	0	8497	20171	18582.5	35	85	0.465	0.194461	0.978261	1.63772
	PEARL STATION	73.1	0	6	3	2	1	0	1	0	0	30	1	0	13711	36	132.658	1	49461	15243	57082.5	25	82	0.825	0.602104	0.73913	2.16623
	ST PAUL STATION	71	0	10	2	2	0	0	0	0	0	52	1	0	8203	27	154.781	1	71202	16298	79351	25	94	1	0.837885	0.543478	2.38136
	AKARD STATION	70.7	0	9	4	2	0	0	0	0	0	86	1	0	8242	27	152.733	1	89701	9922	94662	25	98	0.97	1	0.543478	2.51348
	WEST END STATION	73.4	0	11	4	2	0	0	0	0	0	53	1	0	25528	48	148.612	1	60194	19071	69729.5	25	95	0.9	0.736012	1	2.63601
